# Supplementary material for: Genotype-phenotype relationship in hereditary amyotrophic lateral sclerosis
Source: Transl Neurodegener. 2015 Jul 24;4:13. doi: 10.1186/s40035-015-0036-y (PMC4513711; doi:10.1186/s40035-015-0036-y)
Supplement: Additional file 1: Table S1. — The genotypes and phenotypes in previously-reported ALS cases with familial ALS-related mutations. UMN, upper motor neuron; LMN, lower motor neuron; UL, upper limb; LL, lower limb; FTD, frontotemporal dementia; N/A, not applicable; IAHSP, infantile ascending hereditary spastic paraplegia; JPLS, juvenile primary lateral sclerosis; JALS, juvenile amyotrophic lateral sclerosis; PMA, progressive muscular atrophy. (XLSX 96 kb) [file 40035_2015_36_MOESM1_ESM.xlsx]

## Sheet: Sheet1
Table S1. The genotypes and phenotypes in previously-reported ALS cases with familial ALS-related mutations.
ALS1	SOD1
Exon	base-pair change	amino-acid change	Country	Age at onset (range)	Initial symptoms	UMN	Cognitive impairment	References
Exon 1	c.158A>G	K3E (p.K4E)	Porland, Japan	36-68	LL	Positive	N/A	[Takahashi et al., 2008; Akimoto et al., 2011; Kuzma-Kozakiewicz et al., 2013]
	c.13G>T	A4S (p.A5S)	Japan, Turkey	20, 44	Limb (rapid and slow)	N/A	N/A	[Nakanishi et al., 1998; Özoğuza et al., 2015]
	c.13G>A	A4T (p.A5T)	Japan, UK, Canada	24-60	LL (rapid, sensory)	Positive	N/A	[Nakano et al.,1994; Aksoy et al., 2003; Robertson et al., 2007; Brown et al., 2012
	c.14C>T	A4V (p.A5V)	USA, Canada, Sweden, Italy	21-78	UL (rapid), LL, bulbar, vocal cord paralysis	Positive	None	[Deng et al., 1993; Pramatarova et al., 1995; Cudkowicz et al., 1997; Andersen et al., 1997; Gellera et al., 2001; Eisen et al., 2008; Salameh et al., 2009; Brown et al., 2012
	c.13_14delinsTT	A4F (p.A4F)	Korea	35-48	UL	Positive	None	[Baek et al., 2011; Kim et al., 2007; Kwon et al., 2012]
	c.16G>T	V5L (p.V6L)	Switzerland	36, 70	LL	Positive	N/A	[Weber et al., 2012]
	c.18_35 dup18 (GGCCCAGTGCAGGGCATC)	p.19_24insGPVQGI	Japan	47-66	LL, dyspnea	Positive	None	[Nakamura et al., 2014]
	c.20_21delinsTT	C6F (p.C7F)	Japan, China	41-59	UL, LL (rapid)	Negative	N/A	[Morita et al., 1996; Zhao et al., 2011]
	c.19T>G	C6G (p.C7G)	Japan	46-53	LL, UL	Positive	N/A	[Kohno et al., 1999]
	c.19T>A	C6S (p.7S)	USA	34-66	LL>UL, bulbar	Positive	N/A	[Brotherton et al., 2011]
	c.20G>A	C6Y (p.C7Y)	Japan	33	LL	Negative	N/A	[Akimoto et al., 2011]
	c.21C>G	C6W (p.C7W)	China	53-74	LL>UL	Positive	None	[Wang et al., 2014]
	c.23T>A	V7E (p.V8E)	Japan	36, 62	UL, LL	N/A	N/A	[Hirano et al., 1994;
	c.26T>A	L8Q (p.L9Q)	Austria	43-66	Bulbar	Positive	N/A	[Bereznai et al., 1997; Brown et al., 2012]
	c.25C>G	L8V (p.L9V)	Sweden, Taiwan	N/A	N/A	N/A	None	[Andersen et al., 2003; Soong et al., 2014
	c.31G>C	G10R (p.G11R)	Italy	68	LL	Positive	None	[Ricci et al., 2010]
	GGC>GTT	G10V (p.G10V)	Korea	20-41	LL (rapid)	Positive	N/A	[Kim et al., 2003]
	c.32G>C	G10A (p.G11A)	Taiwan	46	LL	N/A	None	[Soong et al., 2014]
	c.34G>T	D11Y (p.D12Y)	Italy	53, 55, 63	UL, LL	Positive	N/A	[Georgoulopoulou et al., 2010; Del Grande et al., 2011; Lattante et al., 2012]
	c.35A>C	D11A (p.D12A)	Turkey	N/A	N/A	N/A	N/A	unpublished
	c.37G>C	G12R (p.G13R)	Italy	63	LL	Positive	N/A	[Gellera et al., 2001]
	c.38G>C	G12A (p.G13A)	Italy	58-63	LL (slow)	Positive	N/A	[Penco et al., 1999; Battistini et al., 2005]
	c.43G>A	V14M (p.V15M)	USA	N/A	N/A	N/A	N/A	[Deng et al., 1995; Brown et al., 2012]
	c.44T>G	V14G (p.V15G)	Sweden	39	LL	Positive	None	[Andersen et al., 1997]
	c.49G>A	G16S (p.G17S)	Japan, Taiwan	18	UL (rapid)	N/A	None	[Kawamata et al., 1997; Soong et al., 2014]
	c.50G>C	G16A (p.G17A)	USA, Korea	51	Limb	N/A	N/A	[Hung et al., 1998 (meeting abstract); Andersen et al., 2003; Kwon et al., 2012; Brown et al., 2012; Yang et al., 2014
	c.56_58delTCA	I18del (p.I19del)	France	80	UL (Paraneoplastic)	Negative	None	[Diard-Detoeuf et al., 2014]
	c.59A>G	N19S (p. N20S)	France, Italy, Spain	32, 41, 52, 77	UL>LL	Positive	None	[Mayeux et al., 2003; Restagno et al., 2005; Chiò et al., 2008; Vela et al., 2012]
	c.62T>G	F20C (p.F21C)	Sweden, Korea, USA, China	37-77	LL	N/A	N/A	[Andersen et al., 2003; Baek et al., 2011; Kim et al., 2007; Kwon et al., 2012; Brown et al., 2012; Liu et al., 2014]
	c. 63C>G	F20L (p.F21L)	Italy	67	Limb	N/A	N/A	[Lattante et al., 2012]
	c.64G>A	E21K (p.E22K)	Scotland	N/A	N/A	N/A	N/A	[Rosen et al., 1993; Jones et al., 1994]
	c.65A>G	E21G (p.E22G)	Canada, Spain	38-71	UL, LL	Positive	N/A	[Boukaftane et al., 1998; Syriani et al., 2009
	c.68A>T	Q22L (p.Q23L	USA	48	N/A	N/A	N/A	[Andersen et al, 2003]
	c.68A>G	Q22R (p.Q23R)	Italy (Bangladesh)	40	LL (with muscle mitochondrial dysfunction)	Negative	N/A	[Corti et al., 2009]
	c.69G>C	Q22H (p.Q23H)	Japan	46	LL	Positive	N/A	[Akimoto et al., 2011]
Exon 2	c.82_87del	G27_P29del (p.Gly28_Pro29del)	Philippines (Canada)	51-61	LL	Positive	N/A	[Zinman et al., 2009; Brown et al., 2012]
	c.88_89insA	V29insA (p.V30insA)	China	19-43	LL	Positive	None	[Hu et al., 2012; Shi et al., 2004]
	c.89T>C	V29A (p.V30A)	China	N/A	N/A	Positive	N/A	[Li et al., 2006 (meeting abstract)]
	c.95T>C	V31A (p.V32A)	France, Japan	49, 50	LL (incontinence, sensory disturbance, ataxia)	Negative	Cerebellar and brainstem atrophy	[Dangoumau et al., 2014; Sakamoto et al., 2014]
	c.112G>A	G37R (p.G38R)	Canada, USA, Catalonia, Korea, Taiwan	40.0±9.9	Bulbar	N/A	None	[Rosen et al., 1993; Pramatarova et al., 1995; Cudkowicz et al., 1997; Gameza et al., 2006; Kwon et al., 2012; Brown et al., 2012; Soong et al., 2014
	c.113G>T	G37V (p.G38V)	Japan	62	LL	Negative	None	[Kobayashi et al., 2012]
	c.115C>G	L38V (p.L39V)	USA, Cabada Japan	29-58	Bulbar		None	[Rosen et al., 1993; Robberecht et., 1994; Pramatarova et al., 1995; Cudkowicz et al., 1997; Akimoto et al., 2011]
	c.116T>G	L38R (p.L39R)	France	N/A	N/A	Positive	N/A	[Boukaftane et al., 1998]
	c.122A>G	E40G (p.E41G)	Italy	68	LL	Negative	None	[Bertolin et al., 2014]
	c.124G>A	G41S (p.G42S)	USA, Italy, France (Polish)	27-75	LL, UL, bulbar	Positive	FTD	[Rosen et al., 1993; Rainero et al., 1994; Cudkowicz et al., 1997; Battistini et al., 2005; Chiò et al., 2008; Millecamps et al., 2010; Subramony et al., 2011; Berdyński et al., 2012]
	c.125G>A	G41D (p.G42D)	USA, Italy, Sweden	29-63	LL, UL (rapid)	Positive	None	[Rosen et al., 1993; Rainero et al., 1994; Cudkowicz et al., 1997; Stewart et al., 2006, Brown et al., 2012
	c.131A>G	H43R (p.H44R)	USA, Japan	30-62	LL (rapid)	Negative	None	[Rosen et al., 1993; Deng et al., 1993; Cudkowicz et al., 1997; Mochizuki et al., 2003; Brown et al., 2012
	c.137T>G	F45C (p.F46C)	Italy	59	UL (slow)	Positive	N/A	[Gellera et al., 2001
	c.137T>C	F45S (p.F46S)	Korea	51-71	UL, LL, bulbar (rapid)	Positive	N/A	[Kwon et al., 2012; Oh et al., 2015]
	c.139C>G	H46D (p.H47D)	France	N/A	N/A	N/A	N/A	[Millecamps et al., 2010]
	c.140A>G	H46R (p.H47R)	Japan, USA, Pakistan, Germany, Norway	22-65	LL	Positive	None	[Aoki et al.,1994; Abe et al., 1996; Radunovíc et al., 1996; Ohi et al., 2002; Arisato et al., 2003; Ohi et al., 2004, Holmoy et al., 2007; Yamashita et al., 2009; Rabe et al., 2010; Akimoto et al., 2011; Østern et al., 2012]
	c.142G>T	V47F (p.V48F)	Italy, Iran	29-45	UL, LL, bulbar	Positive	None	[Gellera et al., 2001; Alavi et al., 2014]
	c.143T>C	V47A (p.V48A)	China	N/A	N/A	N/A	N/A	[Li et al., 2008 (meeting abstract)]
	c.146A>G	H48R (p.H49R)	Sweden	53	N/A	N/A	N/A	[Andersen et al., 2003]
	c.147T>G	H48Q (p.H49Q)	UK	29-54 (died at 38-56)	UL, LL (rapid, lower back pain)	Positive	N/A	[Enayat et al., 1995; Shaw et al., 1997; Orrell et al. 1997
	c.148G>A	E49K (p.E50K)	France	N/A	N/A	Positive	N/A	[Boukaftane et al., 1998]
	c.164C>G	T54R (p.T55R)	Sweden	N/A	N/A	N/A	N/A	[Andersen et al., 2003]
		C57R (p.C58R)	N/A	N/A	N/A	N/A	N/A	unpublished (Eisen et al., 2008)
Exon 3	c.179G>T	S59I (p.S60I)	Sweden	N/A	N/A	N/A	N/A	[Andersen et al., 2003]
	c.184G>C	G61R (p.G62R)	Italy	56	LL	Negative	None	[Conforti et al., 2010]
	c.193T>C	F64L (p.F65L)	USA	39	LL	Positive	None	[Klein et al. 2013]
	c.197A>G	N65S (p.N66S)	Italy, Spain, USA, Zimbabwe	34-69	LL	Positive	N/A	[Andersen et al., 2003; Corrado et al., 2003; Garcia-Redondo et al., 2002; Corrado et al., 2006; Bertolin et al., 2014]
	c.199C>G	P66A (p.P67A)	USA	N/A	N/A	N/A	N/A	[Brown et al., 2012]
	c.199C>T	P66S (p.P67S)	Korea, Canada, Serbia	21-46	LL	Positive	None	[Millecamps et al., 2010; Kwon et al., 2012; Baek et al., 2012; Keckarević et al., 2012]
	c.200C>G	P66R (p.P67R)	France	N/A	N/A	N/A	N/A	[Boukaftane et al., 1998; Millecamps et al., 2010]
	c.203T>C	L67P (p.L68P)	Italy, Canada	36, 50	LL	Negative	N/A	[Del Grande et al., 2011; Krieger et al., 2011]
	c.203T>G	L67R (p.L68R)	France	N/A	N/A	Positive	N/A	[Boukaftane et al., 1998
		H71Y (p.H72Y)	Turkey	19, 57	Limb (very rapid)	N/A	N/A	[Özoğuza et al., 2015]
	c.217G>A	G72S (p.G73S)	UK, Japan	29-75	LL>UL (decreased vibration sensation)	Positive	N/A	[Orrell et al., 1997; Shaw et al., 1998; Kobayashi et al., 2011]
	c.217G>T	G72C (p.G72C)	Canada	71	LL	Negative	N/A	[Stewart et al., 2006; Eisen et al., 2008; Brown et al., 2012]
	c.229G>T	D76Y (p.D77Y)	Denmark, Canada	42-67	Bulbar, LL	Positive	Personal change	[Andersen et al., 1997; Eisen et al., 2008; Pfister et al., 2013
	c.230A>T	D76V (p.D77V)		46		Positive		[Segovia-Silvestre et al., 2002]
Intron 3	c.240-7T>G	E78insS1	Switzerland	42	LL	Positive	N/A	[Birve et al., 2010; Weber et al., 2012]
Exon 4	c.242A>G	H80R (p.H81R)	Ireland	24	LL	Negative	N/A	[Alexander et al., 2002]
	c.250G>A	D83N (p.D84N)	Taiwan	45-76	LL	N/A	None	[Soong et al., 2014]
	c.251A>G	D83G (p.D84G)	France	N/A	N/A	N/A	N/A	[Millecamps et al., 2010]
	c.253T>G	L84V (p.L85V)	USA, Japan	38-74 ( anticipation)	UL (hand)	Negative	None	[Deng et al., 1995; Aoki et al., 1995; Abe et al., 1996]
	c.255G>C	L84F (p.L85F), homozygous	France, Iran	13-43	LL	Positive	N/A	[Boukaftane et al., 1998; Alavi et al., 2013;
	c.255G>C	L84F (p.L85F), hetrozygous	France, Italy, China	20-69 (anticipation)	LL	Positive	None	[Boukaftane et al., 1998; Ceroni et al., 1999; Gellera et al., 2001; Zhao et al., 2011; Alavi et al., 2013; Bertolin et al., 2014]
	c.256G>C	G85R (p.G86R)	USA, Taiwan	36	LL	Negaive	None	[Rosen et al., 1993; Tsai et al., 2011; Soong et al., 2014
	c.256G>A	G85S (p.G86S)	Japan, Italy	37, 38, 61	LL (rapid)	Negative	None	[Takazawa et al., 2010; Lattante et al., 2012]
	c.259A>G	N86D (p.N87D)	Sweden	55	N/A	N/A	N/A	unpublished
	c.260A>T	N86I (p.N87I)	China	N/A	N/A	N/A	N/A	[Li et al., 2006 (meeting abstract)]
	c.260A>G	N86S (p.N87S)	UK, Korea, Turkey, Switzerland	28 (homo, rapid), 54, 76	LL, UL (facial diplegia)	Posiive	N/A	[Hayward et al., 1998; Kwon et al., 2012; Weber et al., 2012; Özoğuza et al., 2015]
	c.261T>A	N86K (p.N87K)	Germany	41-68	LL (rapid)	N/A	N/A	[Beck et al., 2007]
	c.262G>A	V87M (p.V88M)	UK	N/A	N/A	N/A	N/A	[Andersen, Peter, 2006]
	c.263T>C	V87A (p.V88A)	Sweden	N/A	N/A	N/A	N/A	[Andersen et al., 2003]
	delACT GCT GAC	T88delTAD (p.T88delTAD)	Sweden	N/A	N/A	N/A	N/A	[Andersen et al., 2003]
	c.268G>A	A89T (p.A90T)	Sweden	N/A	N/A	N/A	N/A	[Andersen et al., 2003]
	c.269C>T	A89V (p.A90V)	USA	15, 69, 69	LL, UL (with sensory neuropathy)	Positive	N/A	[Jacobsso et al., 2001; Rezania et al., 2003]
	c.272A>T	D90V (p.D91V)	Japan	40, 44, 47, 53	LL, UL	Positive	N/A	[Morita et al., 1998]
	c.272A>C, homozygous	D90A (p.D91A), homozygous	Finland, Sweden, Italy, Canada, USA, Switzerland, Iran, UK, Belgium, The Netherlands	20-94	LL; Slow insidious onset of paresis in the legs which gradually spreads up to the arms, thoracic and bulbar musculature, in addition to long survival, and atypical non‐motor features such as ataxia, neuralgic, aching pain, heat sensations and bladder disturbance	Positive	None	[Andersen et al., 1995; Jackson et al., 1997; Boukaftane et al., 1998; Aguirre et al., 1999; Gellera et al., 2001; Mancuso et al., 2002; Eisen et al., 2008; van Es et al., 2010; Brown et al., 2012; Weber et al., 2012, Alavi et al., 2013]
	c.272A>C, heterozygous	D90A (p.D91A), heterozygous	Italy, Germany, the Netherlands	42-66	LL; facial onset sensory motor neuronopathy (FOSMN) syndrome, MGUS-ALS	Positive	None	[Battistini et al., 2005; van Es et al., 2010; Synofzik et al., 2012; van Blitterswijk et al., 2012; Dalla Bella et al., 2014]
	c.271G>A	D90N (p.D91N)	Italy	71	LL	Positive	None	[Calvo et al., 2012]
	c.280G>T	G93C (p.G94C)	Canada, USA	33-71	LL	Negative	None	[Rosen et al., 1993; Pramatarova et al., 1995; Cudkowicz et al., 1997; Regal et al., 2006
	c.280G>C	G93R (p.G94R)	Scotland, UK	29-40	N/A	N/A	N/A	[Elshafey et al., 1994; Orrell et al. 1995; Orrell et al., 1997]
	c.280G>A	G93S (p.G94S)	Japan, Canada	23-72 (anticipation?)	LL (slow, sensory and autonomic disturbances)	Negative	N/A	[Kawata et al., 1997; Imai et al., 2002; Suzuki et al., 2008; Akimoto et al., 2011; Pfister et al., 2013
	c.281G>C	G93A (p.G94A)	Canada, USA	47.9±17.7	N/A	N/A	None	[Rosen et al., 1993; Pramatarova et al., 1995; Cudkowicz et al., 1997
	c.281G>A	G93D (p.G94D)	USA, Italy	38-71	LL, UL (slow)	Negative	None	[Esteban et al., 1994; Orrell, et al., 1995; Cudkowicz et al., 1997; Gellera et al., 2001; Restagno et al., 2008; Luigetti et al., 2009; Penco et al., 2011; Brown et al., 2012; Bertolin et al., 2014
	c.281G>T	G93V (p.G94V)	UK	35-56	N/A	N/A	N/A	[Hosler et al. 1996; Orrell et al., 1997
	c.284T>C	V94A (p.V95A)	USA	N/A	N/A	N/A	N/A	[Brown et al., 2012]
	c.286G>A	A95T (p.A96T)	Italy	26, 45	LL	Positive	N/A	[Gellera et al., 2001; Corradoa et al., 2006]
	c.287C>G	A95G (p.A96G)	Italy	N/A	N/A	N/A	N/A	unpublished
	c.287C>T	A95V (p.A96V)	UK	N/A	N/A	N/A	N/A	unpublished
	c.289G>A	D96N (p.D97N), compound heterozygous with D90A)	France	30-44	LL	Positive	N/A	[Hand et al., 2001]
	c.290A>T	D96V (p.D97V)	USA	62	Asymptomatic	N/A	N/A	unpublished
	c.292G>A	V97M (p.V98M)	Sweden	N/A	N/A	N/A	N/A	[Andersen et al., 2003]
	c.292G>C	V97L (p.V98L)	N/A	N/A	N/A	N/A	N/A	[Andersen, Peter, 2006]
	c.298A>G	I99V (p.I100V)	The Netherlands	60	Bulbar	Positive	N/A	[van Es et al., 2010; van Blitterswijk et al., 2012]
	c.301G>A	E100K (p.E101K)	USA	33-41	N/A	N/A	N/A	[Siddique et al., 1996; Brown et al., 2012]
	c.302A>G	E100G (p.E101G)	USA, UK, Canada	21-72	N/A	N/A	None	[Rosen et al., 1993; Deng et al., 1993; Calder et al., 1995; Pramatarova et al., 1995; Yulug et al., 1996; Orrell et al. 1997; Cudkowicz et al., 1997
	c.304G>A	D101N (p.D102N)	UK	23-51	N/A	N/A	N/A	[Jones et al., 1994; Orrell et al., 1996
	c.304G>T	D101Y (p.D102Y)	Japan	57	Bulabar (vocal cord paralysis)	Negative	N/A	[Tan et al., 2004]
	c.304G>C	D101H (p.D102H)	Japan	52	UL	Positive	N/A	[Sato et al., 2004]
	c.305A>G	D101G (p.D102G)	UK	37				[Yulug et al., 1996; Orrell et al., 1997
	c.313A>T	I104F (p.I105F)	Japan	6-55	UL, LL	Positive	N/A	[Ikeda et al., 1995; Abe et al., 1996]
	c.317C>T	S105L (p.S106L)	Sweden, China, Spain (Catalonia), USA	32-65	LL>UL	Positive	N/A	[Jacobsson et al., 2001; Zhang et al., 2005; Gamez et al., 2006; Brown et al., 2012]
	delTCA CTC	S105delTCACTC (p.S106delSL)	Sweden (Hispanic)	52	UL (flail arm syndrome)	Positive	N/A	[Andersen et al., 2003]
	c.319C>G	L106V (p.L107V)	USA, Japan, canada, USA	30-68	LL>UL>bulbar (neurogenic bladder (overactive bladder) and sensory impairment)	Positive	None	[Rosen et al., 1993; Kawamata et al., 1994; Pramatarova et al., 1995; Cudkowicz et al., 1997; Brown et al., 2012; Hineno et al., 2012
	c.319C>T	L106F (p.L107F)	Italy, Taiwan	38-55	LL>UL	Positive	None	[Battistini et al., 2010; Soong et al., 2014]
	c.326G>T	G108V (p.G109V)	UK	48-72	LL, UL	Positive	None	[Orrell et al. 1997]
	c.328G>T	D109Y (p.D110Y)	USA, Italy	51, 63	Bulbar, LL, UL	Positive	None	[Naini et al., 2007; Piaceri et al., 2012]
	c.335G>A	C111Y (p.C112Y)	Canada, China, Japan, Taiwan	20-69	Bulbar, UL, LL	Positive	N/A	[Eisen et al., 2008; Niu et al., 2011; Suzuki et al., 2011; Nakamura et al., 2012; Soong et al., 2014
	c.338T>C	I112T (p.I113T)	USA	44.0±7.1			None	[Esteban et al., 1994; Cudkowicz et al., 1997
	c.339C>G	I112M (p.I113M)	Spain, Italy	24-66	Bulbar, UL, LL	Positive	N/A	[Garcia-Redondo A et al., 2002; Gamez et al., 2011]
	c.340A>T	I113F (p.I114F)	Germany	49	vocal cord paralysis	Positive	None	[Hermann et al., 2011]
	c.341T>C	I113T (p.I114T)	UK, USA, Italy, Canada, Japan, Scotland	20-84	UL, LL, Bulbar, face	Positive	FTD	[Rosen et al., 1993; Suthers et al., 1994; Orrell et al., 1995; Jones et al., 1995; Pramatarova et al., 1995; Yulug et al., 1996;Cudkowicz et al., 1997; Gellera et al., 2001; Eisen et al., 2008; Lopate et al., 2010; Katz et al., 2012; Brown et al., 2012; Pfister et al., 2013; Fratta et al., 2013; Nakamura et al., 2013
	c.344G>C	G114A (p.G115A)	Sweden	37	UL	Negative	N/A	[Jacobsson et al., 2001; Andersen et al., 2003; Stewart et al., 2006]
	c.346C>G	R115G (p.R116G)	Germany	36-74	N/A	Negative	None	[Kostrzewa et al., 1994; Rabe et al., 2010; Weber et al., 2012]
	c.346C>T	R115C (p.R116C)	Italy	72	UL (rapid)	Positive	None	[Tortelli et al., 2013]
		T116R (p.T117R)	N/A	N/A	N/A	N/A	N/A	N/A
	c.352C>G	L117V (p.L118V)	Germany, Syria, Switzerland, Sweden	35-44	LL	Positive	N/A	[Synofzik et al., 2012]
	c.355G>T	V118L (p.V119L)	Japan	38	LL ( with critical autonomic dysfunction)	Positive	N/A	[Shimizu et al., 2000]
	c.355G>C	V118L (p.V119L)	Sweden	N/A	N/A	N/A	N/A	[Andersen et al., 2003]
	c.355G>A	V118M (p.V119M)	Italy	N/A	N/A	N/A	N/A	unpublished
	delGinsAAAAC	V118insAAAAC	UK	35	(rapid)	N/A	N/A	[Jackson et al., 1997]
Intron 4	A>G 11 bp before exon 5	all exon 5 deleted	N/A	N/A	N/A	N/A	N/A	N/A
	T>G 10 bp before exon 5	plus Phe-Leu-Gln between exons 4 and 5	USA	54.0	N/A	N/A	None	[Sapp et al., 1995; Cudkowicz et al., 1997
	c.358 – 304C>G		France	33-69	LL (Parkinsonism)	Positive	N/A	[Valdmanis et al., 2009; Kacem et al., 2012]
Exon 5	c.362A>T	H120L (p.H121L)	USA	N/A	N/A	N/A	N/A	[Brown et al., 2012]
	c.365A>G	E121G (p.E122G)	Italy, France	70	LL (slow)	Positive	None	[Canosa et al., 2014; Dangoumau et al., 2014]
	c.374A>T	D124V (p.D125V)	N/A	N/A	N/A	N/A	N/A	[Hosler et al., 1996; Brown et al., 2012]
	c.374A>G	D124G (p.D125V)	Sweden	N/A	N/A	N/A	N/A	[Andersen et al., 2003]
	c.376G>C	D125H (p.D126H)	UK	55-70 (died at 57, 71)	n/A	Positive	N/A	[Enayat et al., 1995; Orrell et al., 1997]
	c.376del	D125TfsX24 (p.D126TfsX24)	N/A	N/A	N/A	N/A	N/A	[Brown et al., 2012]
	c.380T>C	L126S (p.L127S)	Japan	28-80	LL	Positive	None	[Murakami et al., 2001; Takehisa et al., 2001, Iwashima et al., 2010]
	TTG>G (2 bp deletion)	L126delTT (p.L127delTT)	Canada, Japan	22-54	LL, UL	Positive	N/A	[Pramatarova et al., 1994; Nakashima et al., 1995; Watanabe et al., 2000]
	c.380T>A	L126X (p.L127X)	USA	58	N/A	N/A	N/A	[Deng et al., 1993; Zu et al., 1997; Wang et al., 2005]
	c.382G>C	G127R (p.G128R)	Turkey	60	LL (rapid, severe pain syndrome)	Negative	N/A	[Holmøy et al., 2010]
	c.380_383dupTGGG	G127ins4TGGG (G127X)	Denmark	41-59	UL, LL	Positive	N/A	[Andersen et al., 1997]
	delTT	L129	Japan	N/A	N/A	N/A	N/A	[Takahashi et al., 2008
	c.400_402delGAA	E133delE (p.E134delGAA)	USA, Italy	44, 54	LL (slow)	N/A	None	[Cudkowicz et al., 1997; Chiò et al., 2008; Brown et al., 2012
	c.401_402insTT	E132insTT	UK	N/A	N/A	N/A	N/A	[Orrell et al. 1997]
		E132K (p.E133K)	The Netherlands	N/A	N/A	N/A	N/A	unpublished
	insTT	E133insTT	UK	45	N/A	N/A	N/A	[Orrell et al. 1997]
	c.401A>T	E133V (p.E134V)	China	N/A	N/A	N/A	N/A	[Li et al., 2006 (meeting abstract)]
	delGAA	E133del (p.E134del)	USA, Italy	55	Limb	Negative	N/A	[Hosler et al. 1996; Lattante et al., 2012]
	c.404G>A	S134N (p.S135N)	Japan	34, 52, 63	UL, LL	Negative	N/A	[Watanabe et al., 1997; Marcci et al., 2007; Takahashi et al., 2008]
	c.404G>C	S134T (p.S135T)	Japan, China	47, 62	LL	Positive	None	[Akimoto et al., 2011; Cui et al., 2013]
		K136X (p.K137X)	Italy	45	LL	Positive	N/A	[Corrado et al., 2006]
	c.412A>G	T137A (p.T138A)	Italy	48, 58, 74	LL	Positive	N/A	[Visani et al., 2011; Origone et al., 2012]
	c.413C>G	T137R (p.T138R)	Taiwan	36, 49	Bulbar	Positive	None	[Tsai et al., 2011; Soong et al., 2014]
	c.416G>A	G138E (p.G139E)	Taiwan	41	LL	Negative	None	[Tsai et al., 2011; Soong et al., 2014]
	c.418A>C	N139H (p.N140H)	Spain (Catalonia)	55, 59, 60	UL, LL	Positive	N/A	[Nogales-Gadea et al., 2004; Gamez et al., 2006]
	c.418A>G	N139D (p.N140D)						[Andersen, Peter, 2006]
	c.420C>A	N139K (p.N140K)	Canada	N/A	N/A	N/A	N/A	[Pramatarova et al., 1995; Brown et al., 2012]
	c.422C>G	A140G (p.A141G)	USA	72	UL	Negative	None	[Naini et al., 2002]
	c.424G>T	G141X (p.G142X)	Sweden	34	LL (lower back pain)	Positive	N/A	[Andersen et al., 2003]
	c.425G>C	G141A (p.G142A)	Japan, Korea, USA	51, 57	UL (rapid), LL	N/A	N/A	[Akimoto et al., 2011; Kwon et al., 2012; Brown et al., 2012]
	c.425G>A	G141E (p.G142E)	Japan, Korea	43, 51	LL	Positive	N/A	[Sato et al., 2004; Kwon et al., 2012]
	c.434T>C	L144S (p.L145S)	USA, Iran	27-45	LL	N/A	N/A	[Sapp et al., 1995; Alavi et al., 2013
	c.435G>C	L144F (p.L145F)	Canada, USA, Italy, Rumania, Switzerland, Turkey	28-72	LL>UL	Positive	FTD	[Deng et al., 1993; Pramatarova et al., 1995; Cudkowicz et al., 1997; Masè et al., 2001; Battistini et al., 2005; Brown et al., 2012; Weber et al., 2012; Bertolin et al., 2014; Özoğuza et al., 2015]
	c.435G>T	L144F (p.L145F)	Switzerland	28, 71	LL (slow)	Positive	N/A	[Weber et al., 2012]
	c.435delGinsCGTTTA	L144FVX (p.L145FVX)	Japan	39	UL	Positive	None	[Kawamata et al., 2007]
	c.436G>A	A145T (p.A146T)	USA	48.0±2.8	N/A	N/A	None	[Sapp et al., 1995; Cudkowicz et al., 1997; Brown et al., 2012
	c.437C>G	A145G (p.A146G)	Yugoslavia	N/A	N/A	N/A	N/A	unpublished
	c.439T>C	C146R (p.C147R)	Japan, China	40	LL	Negative	N/A	[Kawanata et al., 1995 (meeting abstract); Liu et al., 2014]
	c.441T>A	C146X (p.C147X)	China	24-52	LL	Negative	N/A	[Wu et al., 2012]
	c.442G>A	G147S (p.G148S)	Italy	56	Vocal cord paralysis	Negative	None	[Origone et al., 2012]
	c.443G>A	G147D (p.G148D)	China, Iran, France	45-73	UL	N/A	None	[Andersen et al., 2003; Millecamps et al., 2010; Niu et al., 2011; Alavi et al., 2013; Liu et al., 2014]
	c.442G>C	G147R (p.G148R)	Iceland	N/A	N/A	N/A	N/A	[Andersen et al., 2003]
	c.442G>T	G147C (p.G148C)	Italy	46, 48, 52	UL, LL (slow)	Positive	non-executive cognitive impairment	[Canosa et al., 2014]
	c.445G>A	V148I (p.V149I)	Japan	28.0±3.8	UL, bulabr, UL	Negative	None	[Ikeda et al., 1995; Abe et al., 1996]
	c.446T>G	V148G (p.V149G)	USA, Australia, Turkey	43.5±8.5 (anticipation?)	LL, UL, bulbar	N/A	None	[Deng et al., 1993; Cudkowicz et al., 1997; Brown et al., 2012; Vucic et al., 2013; Özoğuza et al., 2015]
	c.449T>C	I149T (p.I150T)	Canada, UK, China, Italy, Japan	24-59	LL, UL, Bulbar (vocal cord paralysis)	Positive	None	[Pramatarova et al., 1995, Enayat et al., 1995, Kostrzewa et al., 1996; Orrell et al., 1997; Fukae et al., 2005; Fong et al., 2006; Brown et al., 2012; Trojsi et al., 2013]
	c.455T>G	I151S (p.I152S)	Sweden	N/A	N/A	N/A	N/A	[Andersen et al., 2003]
	c.455T>C	I151T (p.I152T)	Germany	48	Bulbar	Positive	N/A	[Kostrzewa et al., 1996]
Sequence variant description in accordance with hgvs guidelines (www.hgvs.org/mutnomen) where nucleotide 1 is the A of the ATG-translation initiation codon and the translation initiator methionine is numbered as + 1.
ALS2	Alsin
Exon	base-pair change	amino-acid change	Country	Age at onset (range)	Initial symptoms	UMN	Cognitive impairment	References
Exon 3	c.138delA	p.A46fsX50	Tunisia	3.5-10	JALS	Positive	None	[Hadano et al., 2001; Yang et al., 2001]
Exon 3	c.145G>A	p.G49R	Portugal	3	IAHSP	Positive	None	[Flor-de-Lima et al., 2014]
Exon 5	c.1425_1428delAGAG	p.G477fsX19				Positive	None
Exon 5	c.1310_1313delGCAG	p.Gly437Valfs*9	China	1-1.1	IAHSP	Positive	None	[Xie et al., 2014]
Exon 11, Intron 11	c.2351_2351 + 17delAGCAAGTATCCAGTCCCG	p.E724Gfs*26
Exon 9	c.1867_1868delCT	p.L623fsX646	Saudi Arabia	1-2	JPLS	Positive	None	[Yang et al., 2001]
Exon 4	c.299G>T	p.S100I	Italy	3-6	JALS	Positive	None	[Luigetti et al., 2013]
Exon 14	c.2581-2A>G	p.A861_T904del				Positive	None
Exon 4	c.470G>A	p.C157Y	Turkey	1	IAHSP	Positive	None	[Eymard-Pierre et al., 2006]
Exon 4	c.553delA	p.T185LfsX5	Turkey	1.8	IAHSP	Positive	None	[Kress et al., 2005]
Exon 4	c.1130delAT	p.I331fs335	Italy	1.5	IAHSP	Positive	None	[Eymard-Pierre et al., 2002]
Exon 13	c.2660delAT	p.N845fs858	Italy	1.4	IAHSP	Positive	None	[Eymard-Pierre et al., 2002]
Exon 6	c.1471_1480delGTTTCCCCCA	p.V491GfsX3	France	1.5	IAHSP	Positive	None	[Eymard-Pierre et al., 2002]
Exon 22	c.3742delA	p.M1206X	Algeria	1	IAHSP	Positive	None	[Eymard-Pierre et al., 2002]
Exon 5	c.1425_1426delAG	p.E475TfsX72	Kuwait	1.2	JPLS	Positive	None	[Hadano et al., 2001]
Exon 5	c.1548delAG	p.T475TfsX70	Kuwait	0.8-1.2	IAHSP	Positive	None	[Hadano et al., 2001]
Exon 6	c.1619G>A	p.G540E	Italy	2	JPLS	Positive	None	[Panzeri et al., 2006]
Exon 9	c.1825_1826insCAGTG	p.E609fsX9	Hungary	1	IAHSP	Positive	None	[Sztriha et al., 2008]
Exon 13	c.3529G>T	p.G1177X				Positive	None
Intron 9	c.2000-2A>T	p.E724fsX32	Germany	1.5	IAHSP	Positive	None	[Herzfeld et al., 2009]
	c.G2002T	p.G668X	Bangladesh	2-<7	JALS (generalized dystonia and cerebellar signs)	Positive	None	[Sheerin et al. 2014]
Exon 10	c.2143C>T	p.Q715X	The Netherlands	0.7-1.5	IAHSP	Positive	None	[Verschuuren-Bemelmans et al., 2008]
Intron 17	c.2980-A>G	p.K993fsX7	Cyprus	2	JPLS	Positive	None	[Mintchev et a., 2009]
	IVS22+5G>C	p.G1172EfsX29	Japan	1.1-3	JALS	Positive	None	[Shirakawa et al., 2009]
Exon 22	c.3565delG	p.V1189WfsX19				Positive	None
	c.2761C>T	p.R921X	Saudi Arabia	2	IAHSP	Positive	None	[Wakil et al., 2014]
Exon 18	c.2992C>T	p.R998X	Bukhari Jewish	1-2	IAHSP	Positive	None	[Devon et al., 2003]
	c.3512+1G>A	p.S1116_T1170del	Pakistan	0.8	JALS	Positive	None	[Siddiqi et al., 2014]
Intron 24	c.3836+1G>T	p.K1234fsX3	Italy	1	IAHSP	Positive	None	[Racis et al., 2014]
Exon 32	c.4844delT	p.I331fs335	Pakistan	1.5	IAHSP	Positive	None	[Gros-Louis et al., 2003]
	c.4573dupG	p.V1525fs	Turkey	2-3	JALS (generalized dystonia and cerebellar signs)	Positive	None	[Sheerin et al. 2014]
ALS4	SETX
Exon	base-pair change	amino-acid change	Country	Age at onset (range)	Initial symptoms	UMN	Cognitive impairment	References
Exon 1	c.8C>T	p.T3I	USA	<5-15	LL	Positive	None	[Chen et al., 2004]
Exon 8	c.1166T>C	p.L389S	Belgium, Italy	17	LL>UL	Positive	None	[Chen et al., 2004; Avemaria et al., 2011; Rudnik-Schoneborn et al., 2011]
Exon 8	c.3353C>T	p.T1118I	China	42	UL	Negative	None	[Zhao et al., 2011]
Exon 8	c.4660T>G	p.C1554G	USA	6	LL	Positive	None	[Hirano et al., 2011]
Exon 13	c.6052A>G	p.K2018E	Italy	54	UL, face (thin cervical spinal cord)	Positive	None	[Saracchi et al., 2014]
Exon 13	c.6085C>G	p.K2029E	USA	35	LL	Positive	None	[Hirano et al., 2011]
Exon 17	c.6407G>A	p.R2136H	Austria	<6	LL	Positive	None	[Chen et al., 2004]
Exon 24	c.7640T>C	p.I2547T	USA	30	LL, UL	Positive	None	[Hirano et al., 2011]
ALS5	SPG11
Exon	base-pair change	amino-acid change	Country	Age at onset (range)	Initial symptoms	UMN	Cognitive impairment	References
Exon 1	c.118C>T	p.Q40X	Italy	9-15	Bulbar, UL, LL	Positive	None	[Orlacchio et al., 2010]
Exon 2	c.267G>A	p.W89X
Exon 4	c.733_734 delAT	p.M245Vfs	Japan	16-21	Bulbar, LL (Urinary incontinence)	Positive	None	[Orlacchio et al., 2010]
Exon 31	c.5974C>T	p.R1992X
Exon 4	c.704_705delAT	p.H235RfsX12	Canada	14, 16	LL>UL	Positive	None	[Daoud et al., 2012]
Exon 30	c.5199delA	p.K1733NfsX105
Exon 11	c.2198T>G	p.L733X	Italy	7-19	Bulbar, UL, LL (Acute respiratory failure)	Positive	Mild mental retardation	[Stevanin et al., 2007; Orlacchio et al., 2010]
Exon 14	c.2608A>G	p.I870Vfs	Italy	20-23	Bulbar, UL, LL	Positive	None	[Pippucci et al., 2009; Orlacchio et al., 2010]
Exon 17	c.3076_3077 insA	p.R1026fs	Turkey	10-20	UL, LL	Positive	None	[Hehr et al., 2007; Orlacchio et al., 2010]
Exon 26	c.4461_4462 delGT	p.V1468Lfs	Italy	15-21	Bulbar, UL, LL	Positive	None	[Lee et al., 2008; Orlacchio et al., 2010]
Intron 30	c.IVS30 + 1 G > A	Predicted exon 31 skipping	Italy	18-22	Bulbar, UL	Positive	None	[Orlacchio et al., 2010]
Exon 31	c.5970C>G	p.Y1990X	Italy	14-18	Bulbar, UL, LL	Positive	Mental retardation, learning disability	[Denora et al., 2009; Orlacchio et al., 2010]
Exon 32	c.6157G>A	p.V2053M	Brazil	8-12	Bulbar, UL, LL	Positive	None	[Del Bo et al., 2007; Orlacchio et al., 2010]
Exon 39	c.7029_7030 insT	p.V2344Cfs	Canada	12-15	LL	Positive	Mental retardation	[Stevanin et al., 2007; Orlacchio et al., 2010]
Exon 31		p.N1962S	Turkey	23	N/A	N/A	N/A	[Özoğuza et al., 2015]
		p.Y2272X
		p.F2265L	Turkey	14, 16	N/A	N/A	N/A	[Özoğuza et al., 2015]
ALS6	FUS/TLS
Exon	base-pair change	amino-acid change	Country	Age at onset (range)	Initial symptoms	UMN	Cognitive impairment	References
Exon 3	c.52C>T	p.P18S	France	36, 74	LL	N/A	None	[Belzil et al., 2011]
	c.170_172delCTT	p.S57del	France	80	Limb	N/A	None	[Belzil et al., 2009]
Exon 4	c.287_291 delCCTACinsAT	p.S96del	Europe	Early 20s	N/A	N/A	Mental retardation	[Yan et al., 2010]
	CCC>CTC	p.P106L	USA	N/A	N/A	N/A	FTD	[Huey et al., 2012]
	c.344G>A	p.S115N	The Netherlands	N/A	Limb	Negative	None	[van Blitterswijk et al., 2012]
Exon 5	c.430_447delGGAAAGCTAT	p.G144_Y149del	France, USA, Turkey	57, 65	LL, UL	N/A	None	[Rutherford et al., 2010; Belzil et al., 2011; Brown et al., 2012; Özoğuza et al., 2015]
	c.467G>A	p.G156E	Italy	33	Bulbar	Positive	Dementia	[Ticozzi et al., 2009]
	c.518_523delGAGGTG	p.G174-G175del	Europe, USA	43.3 ± 6.4	N/A	N/A	Schizofrenia, FTD	[Kwiatkowski et al., 2009; Yan et al., 2010; Huey et al., 2012]
	c.523-524 insGAGGTG	p.G175-G176ins GG	USA	65	N/A	N/A	CBS	[Kwiatkowski et al., 2009; Huey et al., 2012]
Exon 6	c.559G>A	p.G187S	Canada	79	Bulbar	Positive	None	[Rademakers et al., 2010]
	c.571G>A	p.G191S	Italy	43	LL		None	[Corrado et al., 2009]
	c.616G>A	p.G206S	South Korea	N/A	N/A	N/A	FTD	[Yan et al., 2010]
	c.646C>T	p.R216C	Italy	50	N/A	N/A	None	[Corrado et al., 2009]
	c.661_663delAGT	p.S221del	Italy	69	Bulbar	Positive	None	[Lattante et al., 2012]
	c.674G>T	p.G225V	Italy	26	LL	N/A	None	[Corrado et al., 2009; Bertolin et al., 2014]
	c.676G > A	p.G226S	France	62	Bulbar	N/A		[Belzil et al., 2011]
	c.680_691delGGCGGCGGTGGT	p.G227_G230del	Italy	N/A	N/A	N/A	N/A	[Corrado et al., 2009]
	c.679_687delGGCGGCGGT	p.G227_G229del	Italy	N/A	N/A	N/A	N/A	[Corrado et al., 2009]
	c.682_687delGGCGGT	p.G228_G229del	Italy	N/A	N/A	N/A	N/A	[Corrado et al., 2009]
	c.676_684del	p.228_230delGGG	Korea	44	Bulbar	N/A	N/A	[Hewitt et al., 2010; Van Langenhove et al., 2010; Kwon et al., 2012]
	c.681_684delGGC	p.G230delG	Korea	59	Limb	N/A	None	[Kwon et al., 2012]
	c.688G>T	p.G230C	Italy	65	LL	N/A	None	[Corrado et al., 2009]
	c.700C>T	p.R234C	Italy	40	UL/LL	N/A	None	[Corrado et al., 2009]
	c.701G>T	p.R234L	Italy	66	Limb	N/A	None	[Ticozzi et al., 2009]
	c.730C>T	p.R244C	USA	54.0 ± 8.5	N/A	N/A	None	[Kwiatkowski et al., 2009]
		p.M254V
Exon 12	c.1196G>T	p.G399V	Korea	73	Bulbar	N/A	None	[Kwon et al., 2012]
	c.1204_1232 delinsGGAGGTGGAGG	p.S402-P411delinsGGGG	USA	65	Bulbar	Negative	None	[DeJesus-Hernandez et al., 2010]
Exon 13	c.1317T>C	p.S439S	USA	N/A	N/A	N/A	N/A	[Brown et al., 2012
	c.1385C>T	p.S462F	Netherlands	59, 63	UL, LL	Positive	None	[Groen et al., 2010]
	c.1392G>T	p.M464I	Japan	74	Bulbar, UL	Positive	None	[Nagayama et al., 2012]
Exon 14	c.1394_1541delCTACCGGGGCCGCGGCGGGGACCGTGGGGCTTCCGAGGG	p.G466VfsX479	USA	20	Bulbar	Positive	None	[DeJesus-Hernandez et al., 2010]
	c.1420_1421insGT	p.G472VfsX57	Japan	26	LL	Negative	None	[Hara et al., 2012]
	c.1449_1488delCTACCGGGGCCGCGGCGGGGACCGTGGAGGCTTCCGAGGG	p.Y485AfsX514	Europe	32	N/A	N/A	N/A	[Yan et al., 2010]
	c.1459C>T	p.R487C	The Netherlands	N/A	Spinal	Positive	None	[van Blitterswijk et al., 2012]
	c.1475delG	p.G492EfsX527	Japan	17	UL	Positive	Mental retardation	[Yamashita et al., 2012]
	c.1483delC	p.R495EfsX527	Europe	23-72	Bulbar	N/A	None	[Yan et al., 2010]
	c.1483C>T	p.R495X	China, Europe, Germany, Korea, the Netherlands, USA	14-44	Bulbar, LL	Positive	None	[Bosco et al., 2010; Kwon et al., 2012; van Blitterswijk et al., 2012; Waibel et al., 2010; Yan et al., 2010; Zou et al., 2012c; Kim et al., 2015]
	c.1484delG	p.R495QfsX527	Canada	19	UL (rapid)	Positive	Learning disabilities	[Belzil et al., 2012]
	c.1485delA	p.G497AfsX527	Europe, Japan	13-29	UL, LL	N/A	Learning disabilities	[Yan et al., 2010, Onohara et al., 2015]
	c.1486delG, homozygous	p.G496Gfs*31	Italy	39	UL	N/A	N/A	[Bertolin et al., 2014]
	c.1506dupA	p.D502EfsX516	Canada	49	UL	N/A	None	[Belzil et al., 2011]
	c.1507_1508delAG	p.G503WfsX	Korea	34	Spinal	N/A	None	[Kwon et al., 2012]
	c.1509_1510delAG	p.G504WfsX	China, Korea	19	UL	Positive	Learning disabilities	[Zou et al., 2013; Kim et al., 2015]
	c.1520G>A	p.G507D	Italy, UK	41-70	Limb	Negative	None	[Corrado et al., 2009; Hewitt et al., 2010; Lai et al., 2010]
	c.1527_1528insTGCC	p.K510WfsX517	Europe	23-46	Bulbar, Limb		None	[Yan et al., 2010]
	c.1528A>G	p.K510E	Japan, Spain	31-43	LL	Negative	None	[Suzuki et al., 2010; Syriani et al., 2011]
	c.1529A>G	p.K510R	Germany	39-55	Limb	Negative	None	[Waibel et al., 2010]
	c.1529A>T	p.K510M	Japan	39	LL	Negative	None	[Mochizuki et al., 2014]
	c.1537T>C	p.S513P	Japan	60	Limb		None	[Suzuki et al., 2010]
	c.1540A>G	p.R514G	United Kingdom	N/A	N/A		None	[Vance et al., 2009]
	c.1542G>C	p.R514S	China, France, Italy, Japan, USA	24	UL	Positive	None	[Chiò et al., 2009; Kwiatkowski et al., 2009; Millecamps et al., 2010; Robertson et al., 2011; Suzuki et al., 2010; Yamashita et al., 2012]
Exon 15	c.1543G>T	p.G515C	USA	32.5 ± 3.5	N/A	N/A	None	[Kwiatkowski et al., 2009]
	c.1547A>T	p.E516V	China	44	Limb	Positive	None	[Robertson et al., 2011]
	c.1549C>G	p.H517D	Taiwan	42	Bulbar	Positive	None	[Tsai et al., 2011; Soong et al., 2014]
	c.1550A>C	p.H517P	Japan	30	Limb		None	[Suzuki et al., 2010]
	c.1551C>G, homozygous	p.H517Q	USA	45.0 ± 3.6	N/A	N/A	None	[Kwiatkowski et al., 2009]
	c.1552A>G	p.R518G	USA	46	Limb	N/A	None	[Lai et al., 2010]
	c.1553G>A	p.R518K	USA	40.3 ± 6.6	N/A	N/A	None	[Kwiatkowski et al., 2009]
	c.1554_1557delACAG	p.R518del	United Kingdom	18	UL	Positive	Learning difficulties	[Bäumer et al., 2010]
	c.1555C>T	p.Q519X	France	20	UL	N/A	None	[Belzil et al., 2011]
	c.1561C>T	p.R521C	Africa, Australia, Canada, China, Europe, France, Germany, Italy, Japan, Netherlands, Spain, United Kingdom, USA	25-62	Bulbar, UL, LL, drop head (proximal upper limb onset with axial involvement)	Positive	Parkinsonism and dementia	[Belzil et al., 2009; Blair et al., 2010; Chiò et al., 2011b; Corrado et al., 2009; Drepper et al., 2011; Groen et al., 2010; Kwiatkowski et al., 2009; Lai et al., 2010; Millecamps et al., 2010; Rademakers et al., 2010; Suzuki et al., 2010; Syriani et al., 2011; Ticozzi et al., 2009; van Blitterswijk et al., 2012; Vance et al., 2009; Yamamoto-Watanabe et al., 2010; Yan et al., 2010; Sproviero et …
	c.1561C>G	p.R521G	China, Europe, Italy, USA	39.6 ± 13.3	UL, LL	N/A	None	[Brown et al., 2012; Kwiatkowski et al., 2009; Sproviero et al., 2012; Ticozzi et al., 2009; Yan et al., 2010; Zou et al., 2012c]
	c.1561C>A	p.R521S	France	54	Bulbar	N/A	None	[Millecamps et al., 2010]
	c.1562G>A	p.R521H	Australia, Belgium, Cambodia, China, France, Italy, Netherlands, Quebec, Taiwan, United Kingdom, USA	32-55	UL, LL	Negative	FTD	[Belzil et al., 2009; Blair et al., 2010; Broustal et al., 2010; Groen et al., 2010; Kwiatkowski et al., 2009; Lai et al., 2010; Millecamps et al., 2010; Tsai et al., 2011; van Blitterswijk et al., 2012; Vance et al., 2009; Van Damme et al., 2010; Van Langenhove et al., 2010; Yan et al., 2010; Zou et al., 2012b]
	c.1562G>T	p.R521L	China, Europe, France, Italy	36-71	UL, LL (Frail arm)	N/A	None	[Lattante et al., 2012; Millecamps et al., 2010; Yan et al., 2010; Zou et al., 2012b; Soong et al., 2014]
	c.1564A>G	p.R522G	USA	28.5 ± 14.8	N/A	N/A	None	[Kwiatkowski et al., 2009]
	c.1570A>T	p.R524W	United Kingdom		Spinal		None	[Hewitt et al., 2010]
	c.1571G>C	p.R524T	USA	61.6 ± 4.8	Spinal	N/A	None	[Kwiatkowski et al., 2009]
	c.1572G>C	p.R524S	Spain, USA	34-48	UL (cortical and cerebellar atrophy)	N/A	None	[Kwiatkowski et al., 2009; Yan et al., 2010]
		p.R524M	Turkey	32, 53	Limb	N/A	N/A	[Özoğuza et al., 2015]
	c.1574C>T	p.P525L	China, Europe, Italy, Japan, United Kingdom, USA, Turkey	11-22	Bulbar, UL, LL (rapid)	Positive	None	[Bäumer et al., 2010; Brown et al., 2012; Chiò et al., 2009a, 2009b; Conte et al., 2011; Huang et al., 2010; Kwiatkowski et al., 2009; Mochizuki et al., 2012; Sproviero et al., 2012; Yan et al., 2010; Zou et al., 2012c; Özoğuza et al., 2015+K347]
	c.1581delA	p.X527YextX	Korea	44	Limb	N/A	None	[Kwon et al., 2012]
ALS8	VAPB
Exon	base-pair change	amino-acid change	Country	Age at onset (range)	Initial symptoms	UMN	Cognitive impairment	References
Exon 2	c.137C>T	p.T46I	UK	73	UL	Negative	None	[Chen et al., 2010]
	c.166C>T	p.P56S	Brazil, French Japanese	25-55	UL, LL (postural tremor)	Negative	None	[Nishimura et al., 2004; Landers et al., 2008, Millecamps et al., 2010]
Exon 6		p.V234I	The Netherlands	65	LL (with C9orf72 repeat expansion)	N/A	None	[van Blitterswijka et al., 2012]
ALS9	ANG
Exon	base-pair change	amino-acid change	Country	Age at onset (range)	Initial symptoms	UMN	Cognitive impairment	References
	c.3G>A	p.M(-24)I	Italy	62, 63	UL (Parkinsonism)	Positive	N/A	[Conforti et al., 2008; Gellera et al., 2008; van Es et al., 2011]
	c.35T>C	p.F(-13)S	Italy	73	N/A	N/A		[Gellera et al., 2008; van Es et al., 2011]
	c.36C>T	p.F(-13)L	Germany, the Netherlands	71	Limb	Positive	None	[Fernández-Santiago et al., 2009; van Es et al., 2011]
		p.G(-10)D	The Netherlands	N/A	N/A	N/A	N/A	[van Es et al., 2011; van Blitterswijk et al., 2012]
		p.P(-4)Q	The Netherlands	N/A	N/A	N/A	N/A	[van Es et al., 2011]
	c.61C>T	p.P(-4)S	USA, Italy, the Netherlands	55	Limb (Parkinsonism)	Positive	N/A	[Wu et al., 2007; Gellera et al., 2008; van Es et al., 2011]
Exon 1	c.107A>T	p.Q12L	Ireland, Scotland, the Netherlands	48, 57	Bulbar, limb	N/A	N/A	[Greenway et al., 2006; van Es et al., 2011]
	c.122A>T	p.K17I	Ireland, Scotland, USA, the Netherland, Germany, Belgium, France	50-70	Bulbar, UL, LL (Parkinsonism)	Positive	FTD	[Greenway et al., 2006; van Es et al., 2009, 2011; Millecamps et al., 2010; van Blitterswijk et al., 2012]
	c.122A>G	p.K17E	Ireland, Sweden, the Netherlands	66, 83	Bulbar	N/A	N/A	[Greenway et al., 2006; van Es et al., 2011]
	c.155G>A	p.S28N	USA, the Netherlands	N/A	N/A	N/A	N/A	[Wu et al., 2007; van Es et al., 2011]
Exon 2	c.164G>A	p.R31K	Ireland, UK, the Netherlands	66	Bulbar	N/A	N/A	[Greenway et al., 2006; van Es et al., 2011]
	c.112T>C	p.Y38H	USA	N/A	N/A	N/A	N/A	[Brown et al., 2012]
	c.189C>G	p.C39W	Europe, the Netherlands	45-47	Bulbar, limb	N/A	N/A	[Greenway et al., 2006; van Es et al., 2011]
	c.191A>T	p.K40I	Ireland, Scotland, the Netherlands	27, 45, 70	Bulbar, limb	N/A	N/A	[Greenway et al., 2006; van Es et al., 2011]
	c.122A>T	p.K41I	Ireland, Scotland	N/A	N/A	N/A	FTD	[Greenway et al., 2006; Van Es et al., 2009; Millecamps et al., 2010]
	c.121A>G	p.K41E	Sweden, Ireland, USA	N/A	N/A	N/A	N/A	[Greenway et al., 2006]
	c.137A>G	p.D46G	USA	N/A	N/A	N/A	N/A	[Brown et al., 2012]
	c.208A>G	p.I46V	Scotland, Ileland, Italy, France, Germany, Sweden	31-86	Bulbar, LL	Positive	N/A	[Greenway et al., 2006; Gellera et al., 2008; Paubel et al., 2008; Fernández-Santiago et al., 2009; Lattante et al., 2012]
	c.218A>G	p.N49S	Japan	N/A	N/A	N/A	N/A	[Takahashi et al., 2010]
	c.232 A>G	p.K54E	Germany, France, the Netherlands	28-49	Limb	Positive	FTD	[Fernández-Santiago et al., 2009; Millecamps et al., 2010; van Es et al., 2011; Lattante et al., 2012]
	c.311C>G	p.T80S	The Netherlands	N/A	N/A	N/A	N/A	[van Es et al., 2011; van Blitterswijk et al., 2012]
	c.338G>A	p.W89X	Italy	44	Limb	Positive	N/A	[Lattante et al., 2012]
	c.298T>A	p.F100I	The Netherlands	N/A	N/A	N/A	N/A	[van Es et al., 2011; van Blitterswijk et al., 2012]
	c.379G>A	p.V103I	China	55	UL	Positive	None	[Zou et al., 2012]
	c.407C>T	p.P112L	USA, the Netherlands	N/A	N/A	N/A	N/A	[Wu et al., 2007; van Es et al., 2011]
	c.409G>A	p.V113I	Italy, the Netherlands	51, 63	Limb	Positive		[Gellera et al., 2008; van Es et al., 2011]
	c.413A>G	p.H114R	Italy, the Netherlands	68	Bulbar	Positive		[Gellera et al., 2008; van Es et al., 2011]
	c.434G>A	p.R121H	France, the Netherlands	31	UL	Positive		[Paubel et al., 2008; Millecamps et al., 2010; van Es et al., 2011]
	c.433C>T	p.R145C	Italy, the Netherlands	72	UL (with SOD1G93D, rapid)	Negative	None	[Luigetti et al., 2011; van Es et al., 2011]
3'UTR	g.446C>T		Italy	N/A	N/A	N/A	N/A	[Gellera et al., 2008]
ALS10	TDP-43
Exon	base-pair change	amino-acid change	Country	Age at onset (range)	Initial symptoms	UMN	Cognitive impairment	References
Exon 4	c.506 A>G	p. D169G	France	56	Limb	Positive	None	[Kabashi et al., 2008]
Exon 6	c.800 A>G	p. N267S	Italy	427-66	UL (Frail arm)		FTD, CBS	[Corrado et al., 2009b; Borroni et al., 2009; Lattante et al., 2012; Huey et al., 2012]
	c.859 G>A	p. G287S	UK, France, Italy	52, 65, 70	Bulbar, limb	Positive	None	[Corrado et al., 2009b; Kabashi et al., 2008; Kirby et al., 2010]
	c.869 G>C	p. G290A	Europe (Porland, Austria, Ukraina)	47-51	Bulbar, UL	Positive	None	[Van Deerlin et al., 2008]
	c.875 G>A	p. S292N	China	53-67	Bulbar, UL, LL	Positive	None	[Xiong et al., 2010; Zou et al., 2012a]
	c.881 G>C	p. G294A	Australia	65	Limb	N/A	None	[Sreedharan et al., 2008]
	c.881 G>T	p. G294V	Australia, Italy	48-77	Bulbar, UL	Positive	Dementia	[Conforti et al., 2011; Corrado et al., 2009b; Del Bo et al., 2009; Lattante et al., 2012; Piaceri et al., 2012; Williams et al., 2009]
	c.883 G>T	p. G295C	The Netherlands		Bulbar		None	[Van Blitterswijk et al., 2012]
	c.883 G>C	p. G295R	Italy	37, 52	Bulbar	Positive	None	[Corrado et al., 2009; Ticozzi et al., 2011]
	c.883 G>A	p. G295S	France, Italy	54-65	Bulbar, Spinal		FTD/Dementia	[Benajiba et al., 2009; Corrado et al., 2009b; Del Bo et al., 2009; Piaceri et al., 2012; Ticozzi et al., 2011; Bertolin et al., 2014]]
	c.892 G>A	p. G298S	China, Japan	41-60	Bulbar, UL, LL	Positive	None	[Nozaki et al., 2010; Van Deerlin et al., 2008]
	c.909 A>C	p. Q303H	Italy	53	Spinal	Positive	None	[Lattante et al., 2012]
	c.931 A>G	p. M311V	Belgium	38, 50	Bulbar, UL, LL	N/A	Emotional lability	[Lemmens et al., 2009]
	c.944 C>A	p. A315E	Japan	40, 57, 63	UL (tremor), LL	Positive	Parkinsonism	[Fujita et al., 2011]
	c.943 G>A	p. A315T	Europe, France, Turkey	47-74	Limb	Positive	None	[Gitcho et al., 2008; Kabashi et al., 2008; Ticozzi et al., 2011; Özoğuza et al., 2015]
	c.962 C>G	p. A321G	UK	53	UL, trunk	Positive	None	[Bäumer et al., 2009]
	c.962 C>T	p. A321V	UK	38	UL	Positive	None	[Kirby et al., 2010]
	c.991 C>A	p. Q331K	UK	72	Limb	N/A	None	[Sreedharan et al., 2008]
	c.995 G>A	p. S332N	Italy	64	Limb	Positive	None	[Corrado et al., 2009]
	c.1004 G>A	p. G335D	Italy	20	Limb	Negative	None	[Corrado et al., 2009]
	c.1009 A>G	p. M337V	UK, Italy, Japan, Taiwan	38-57	Bulbar, UL, LL	Positive	None	[Corrado et al., 2009b; Kirby et al., 2010; Rutherford et al., 2008; Sreedharan et al., 2008; Tamaoka et al., 2010; Tsai et al., 2011; Soong et al., 2014]
	c.1028 A>G	p. Q343R	Japan	52-75	Bulbar	N/A	None	[Yokoseki et al., 2008]
	c.1035 C>A	p. N345K	North America	41, 43	Bulbar, limb	N/A	None	[Rutherford et al., 2008; Ticozzi et al., 2011]
	c.1042 G>T	p. G348C	Belgium, France, Germany	30-53	Limb	Positive	Apathy, major anxiety	[Daoud et al., 2009; Del Bo et al., 2009; Millecamps et al., 2010; Kabashi et al., 2008; Kühnlein et al., 2008; Ticozzi et al., 2011]
	c.1043 G>T	p. G348V	China, England, North America, USA	36-57	UL, LL	Positive	None	[Brown et al., 2012; Kirby et al., 2010; Ticozzi et al., 2011; Zou et al., 2012, Soong et al., 2014]
	c.1055 A>G	p. N352S	Germany, Japan, the Netherlands	39-68	UL, LL	Negative	None	[Iida et al., 2012; Kühnlein et al., 2008; Kamada, 2009; Van Blitterswijk et al., 2012]
	c.1055 A>C	p. N352T	North America	66, 67	UL	Positive	None	[Ticozzi et al., 2011]
	c.1069 G>C	p. G357R	Denmark		Bulbar		None	[Chiang et al., 2012]
	c.1069 G>A	p. G357S	Japan	43, 59	Limb	N/A	None	[Iida et al., 2012]
	c.1075A>G	p.M359V	Italy	59	Bulbar	N/A	N/A	[Bertolin et al., 2014]
	c.1082 G>C	p. R361T	Norway		Spinal		FTD	[Chiang et al., 2012]
	c.1083 G>T	p. R361S	France	55	Limb	Positive	None	[Kabashi et al., 2008]
	c.1087 C>G	p. P363A	France		Spinal		None	[Daoud et al., 2009]
	c.1102 G>A	p. G368S	Italy		Bulbar		None	[De Marco et al., 2011]
	c.1120–1121insA	p. Y374X	France		Spinal		None	[Daoud et al., 2009]
	c.1127 G>A	p. G376D	Australia, Italy	58	UL	N/A	None	[Conforti et al., 2011; Solski et al., 2012]
	c.1132 A>G	p. N378D	North America, Taiwan	37, 60	Bulbar, LL	Positive	None	[Ticozzi et al., 2011; Tsai et al., 2011; Soong et al., 2014]
	c.1133 A>G	p. N378S	China	39	UL	N/A	None	[Huang et al., 2012]
	c.1135 T>C	p. S379P	Denmark, Italy, Pacific island	40	Bulbar, limb	N/A	None	[Chiang et al., 2012; Corrado et al., 2009; Ticozzi et al., 2011]
	c.1136 C>G	p. S379C	Italy	72	Limb	Negative	None	[Corrado et al., 2009]
	c.1144 G>C	p. A382P	France	32-69	Limb		None	[Daoud et al., 2009]
	c.1144 G>A	p. A382T	France, Italy, USA	36-75	Bulbar, limb	Positive	FTD/Parkinsonism	[Borghero et al., 2011; Brown et al., 2012; Chiò et al., 2011a; Conforti et al., 2011; Corrado et al., 2009b; Del Bo et al., 2009; De Marco et al., 2011; Kabashi et al., 2008; Lattante et al., 2012; Mosca et al., 2012; Piaceri et al., 2012; Bertolin et al., 2014]
	c.1147 A>G	p. I383V	Italy, the Netherlands, USA, Turkey	25-67	Bulbar, UL, LL	Positive	FTD	[Lattante et al., 2012; Rutherford et al., 2008; Ticozzi et al., 2009;Van Blitterswijk et al., 2012; Soong et al., 2014; Özoğuza et al., 2015]
	c.1150 G>C	p. G384R	France, USA	45	UL	Positive	None	[Millecamps et al., 2010; Ticozzi et al., 2011]
	c.1153 T>G	p. W385G	France		Spinal		None	[Millecamps et al., 2010]
	c.1158_1159delAT insCACCAACC	p. T387del insN388P389	Italy	52	UL	N/A	None	[Solski et al., 2012]
	c.1168 A>G	p. N390D	Quebec	53, 72	Limb, bulbar	Positive	None	[Kabashi et al., 2008; Ticozzi et al., 2011]
	c.1169 A>G	p. N390S	France, Italy	39, 64, 73	Bulbar, Spinal	Positive	Agitation	[Kabashi et al., 2008; Lattante et al., 2012]
	c.1178 C>T	p. S393L	Italy	60	Limb	Positive	None	[Corrado et al., 2009b; Origone et al., 2010]
ALS11	FIG4
Exon	base-pair change	amino-acid change	Country	Age at onset (range)	Initial symptoms	UMN	Cognitive impairment	References
Exon 6	c.547C>T	p.R183X	USA	62	Bulbar	Positive	None	[Chow et al., 2009]
Exon 11	c.1207C>T	p.Q403X	USA	60	Bulbar	Positive	None	[Chow et al., 2009]
Exon 2 splice site	c.67−1G>T	p.R23fsX30 or p.del(23–55)	USA	77	UL	Positive	None	[Chow et al., 2009]
Exon 12 splice site	c.1386+5G>T	p.S424_K462 del insR	USA	57	UL	Positive	None	[Chow et al., 2009]
Exon 2	c.157G>T	p.D53Y	USA	56	Bulbar	Positive	None	[Chow et al., 2009]
Exon 2	c.143A>G	p.D48G	USA	29	LL	Positive	None	[Chow et al., 2009]
Exon 11	c.1162A>G	p.R388G	USA	42	LL	Positive	None	[Chow et al., 2009]
Exon 11	c.1231A>G	p.I411V	USA	62	Bulbar	Positive	None	[Chow et al., 2009]
Exon 17	c.1940T>G	p.Y647C	USA	65	Bulbar	Positive	None	[Chow et al., 2009]
Exon 23	c.2705T>C	p.I902T	USA	55	Bulbar	Positive	None	[Chow et al., 2009]
ALS12	OPTN
Exon	base-pair change	amino-acid change	Country	Age at onset (range)	Initial symptoms	UMN	Cognitive impairment	References
Exon 1-4	Exon 1-4 deletion, heterozygous	Exon 1-4 deletion	Japan	43	Spinal	N/A	N/A	[Iida et al., 2012]
	c.7C>T, heterozygous	p.H3Y	Italy	67	Limb	N/A	N/A	[Lattante et al., 2012]
	c.67G>T, heterozygous	p.G23X	Italy					[Del Bo et al. 2011]
	c.46C>G, heterozygous	p.P16A	Italy	76	Bulbar	N/A	N/A	[Lattante et al., 2012]
Exon 3-5	Exon 3-5 deletion, heterozygous	Exon 3-5 deletion	Japan	44-65	Bulbar	N/A	N/A	[Iida et al., 2012]
Exon 5	c.277G>C, heterozygous	p.A93P	Japan	N/A	Spinal	N/A	N/A	[Iida et al., 2012]
Exon 5	deletion, homozygous	Exon 5 deletion	Japan	33, 36, 43	UL, LL	Positive	Brain atrophy	[Maruyama et al., 2010; Ueno et al., 2011]
Exon 5	c.287G>T, heterozygous	p.R96L	France	56	LL	N/A	N/A	[Millecamps et al., 2011]
	Compound heterozygous	p.M98K/p.G291fs	Turkey	33-36	Limb, bulbar	N/A	N/A	[Özoğuza et al., 2015]
	c.552+1delG, heterozygous		Italy	N/A	N/A	N/A	N/A	[Del Bo et al. 2011]
Exon 6	c.493C>T, c.495C>T, heterozygous	p.Q165X	the Netherlands, Denmark	42-83	UL, bulbar	Positive	None	[van Blitterswijk et al., 2012; Tümer et al., 2012]
	c.844A>C, heterozygous	p.T282P	Italy	N/A	N/A	N/A	N/A	[Del Bo et al. 2011]
Exon 6	c.382_383insAG, heterozygous		France	46	N/A	N/A	N/A	[Millecamps et al., 2011]
	c.941A>T, heterozygous	p.Q314L	Italy	N/A	N/A	N/A	N/A	[Del Bo et al. 2011]
	p.359delAA, homozygous	p.359delAA	Turkey	30-48	Limb, bulbar	N/A	N/A	[Özoğuza et al., 2015]
Intron 12	c.1242+1G>A_insA		Europe	N/A	N/A	N/A	N/A	[Belzil et al., 2010]
	c.1320delA, heterozygous	p.K440NfsX8	Germany	35, 49, 63	Spinal	N/A	None	[Weishaupt et al., 2013]
	c.1401+4A>G, heterozygous		Italy	N/A	N/A	N/A	N/A	[Del Bo et al. 2011]
Exon 12	c.1502C>T, homozygous	p.Q398X	Japan	44, 52	Bulbar, UL	Positive	Brain atrophy	[Maruyama et al., 2010; Kamada et al., 2014]
	c.1362C>G, heterozygous	p.Q454E	the Netherlands	67	Bulbar	Positive	N/A	[van Blitterswijk et al., 2012]
Exon 14	c.1743A>G, heterozygous and homozygous	p.E478G	Japan	49-64	Bulbar, UL>LLr	Positive	AGD (Personality change, depression)	[Maruyama et al., 2010; Iida et al., 2012]
Exon 14		p.A481V	Europe	N/A	N/A			[Belzil et al., 2010]
Exon 14	c.1481T>G, heterozygous	p.L494W	Taiwan	47	UL (frail arm)	N/A	None	[Soong et al., 2014]
Exon 14	c.1499T>C, heterozygous	p.L500P	Italy	N/A	N/A	N/A	N/A	[Chiò et al., 2012]
		p.R545Q	Germany	47, 81	LL	Positive	None	[Weishaupt et al., 2013]
	c.1670A>C, heterozygous	p.K557T	Italy	N/A	N/A	N/A	N/A	[Del Bo et al. 2011]
	c.1703T>C, heterozygous	p.L568S	Italy	67	Limb	N/A	N/A	[Lattante et al., 2012]
ALS13	ATXN2
Exon	base-pair change	amino-acid change	Country	Age at onset (range)	Initial symptoms	UMN	Cognitive impairment	References
	intermediate length expansion of CAG reeat		USA, Belgium, the Netherlands, Canada, France, China, Germany, Switzerland, Italy, Turkey, Cuba	21–87	UL, LL, bulbar	Positive	None	[Elden et al., 2010; Lee et al., 2011; Yu et al., 2011; Ross et al., 2011; Lu et al., 2015]
ALS14	VCP
Exon	base-pair change	amino-acid change	Country	Age at onset (range)	Initial symptoms	UMN	Cognitive impairment	References
Exon 4	c.340A>G	p.I114V	The Netherlands	45-52	UL, LL	Positive	None	[Koppers et al., 2012; Gonzalez-Perez et al., 2012]
Exon 5	c.451A>G	p.I151V	African American	68	LL	Positive	None	[DeJesus-Hernandez et al. 2011]
	c.463C>T	p.R155C	USA	N/A	N/A	N/A	N/A	[Gonzalez-Perez et al., 2012]
	c.464G>A	p.R155H	Caucasian	37-63	UL, LL	Positive	FTD	[Johnson et al., 2010; Gonzalez-Perez et al., 2012]
	c.472A>G	p.M158V	Japan	36	LL, UL	Positive	None	[Ayaki et al., 2015]
	c.475C>G	p.R159G	USA	46-53	LL, UL	Positive	FTD	[Johnson et al., 2010]
	c.475C>T	p.R159C	USA	53-68	LL	Positive	None	[Gonzalez-Perez et al., 2012; Abramson et al., 2013]
	c.476G>A	p.R159H	The Netherlands	59	UL	Positive	FTD	[Koppers et al., 2012]
	c.571C>G	p.R191G	Israel	42-50	LL, bulbar	Positive	None	[Gonzalez-Perez et al., 2012]
	c.572G>A	p.R191Q	Italy, Caucasian	37-53	LL, UL	Positive	FTD	[Johnson et al., 2010]
Exon 10	c.1160A>C	p.N387T	USA	57	LL	Positive	None	[Abramson et al., 2013]
Exon 14	c.1704A>G	p.Q568Q	Italy	N/A	N/A	N/A	N/A	[Tiloca et al., 2012]
	c.1774G>A	p.D592N	Caucasian	52	Bulbar	Positive	None	[Johnson et al., 2010]
	c.1984C>T	p.R662C	USA	67	LL	Positive	None	[Abramson et al., 2013]
ALS15	UBQLN2
Exon	base-pair change	amino-acid change	Country	Age at onset (range)	Initial symptoms	UMN	Cognitive impairment	References
Exon 1	c.464G>A	p.S155N	France	M: 51	Bulbar	Positive	None	[Daoud et al., 2012]
	c.565C>A	p.P189T	France	F: 46	Limb	Positive	None	[Daoud et al., 2012]
	c.845C>T	p.A282V	Germany	M: 54	FTD alone	Negative	FTD	[Synofzik et al., 2012]
	c.847G>A	p.A283T	Germany	M: 72	LL (distal)	Positive	None	[Synofzik et al., 2012]
	c.942T>A	p.D314E	Korea	M: 30, F: 60	LL	Positive	N/A	[Kim et al., 2014]
	c.1037C>G	p.S346C	Belgium	F: 77	FTD (bvFTD)	Negative	FTD	[Dillen et al., 2013]
		p.M392I	Turkey	M: 14, F: 16	LL, Madras-type MND	Positive	N/A	[Özoğuza et al., 2015]
	c.1198A>G	p.S400G	Belgium	F: 78	(rapid)	Positive	N/A	[Dillen et al., 2013]
	c.1274A>G	p.Q425R	Germany	F: 51	UL (distal)	Positive	None	[Synofzik et al., 2012]
	c.1319C>T	p.P440L	Bulgaria	F: 30	N/A	Positive	N/A	[Dillen et al., 2013]
	c.1337T>G	p.M446R	Italy	F: 43	Limb (with TDP-43 p.M337V)	N/A	N/A	[Gellera et al., 2013]
	c.1460C>T	p.T487I	Australia	M: 33-55, F: 35-73	Bulbar, UL	Positive	None	[Williams et al., 2012]
	c.1489C>T	p.P497S	USA	M: 29, F: 25-44	N/A	N/A	FTD	[Deng et al., 2011]
	c.1490C>T	p.P497L	USA	M: 4-8, F: 20-63	Bulbar, LL, UL (awkward involuntary movements, brain iron deposition)	Positive	FTD	[Fahed et al., 2014]
	c.1490C>A	p.P497H	USA, Italy	M: 19-49, F: 37-62	Bulbar	N/A	FTD	[Deng et al., 2011; Gellera et al., 2013]
	c.1500_1508delCATAGGCCC	p.G502_I504del	France	M: 64, F: 52	Bulbar	N/A	None	[Millecamps et al., 2012]
	c.1516C>A	p.P506T	USA	M: 16-22, F: 40s	UL, bulbar	Positive	FTD	[Deng et al., 2011]
	c.1516C>T	p.P506S	USA, Turkey, Italy	M: 21-30, F: 34	Bulbar, Limb (PLS, PBP)	Positive	FTD	[Gellera et al., 2013; Vengoechea et al., 2013; Özoğuza et al., 2015]
	c.1525C>T	p.P509S	USA	F: 53-59	N/A	N/A	None	[Deng et al., 2011]
	c.1573C>T	p.P525S	USA, Turkey	M: 22, 70, F: 71	N/A	N/A	None	[Deng et al., 2011; Özoğuza et al., 2015]
	c.1598C>T	p.P533L	Italy	F: 34	Limb (with OPTN p.Q314L)	N/A	N/A	[Gellera et al., 2013]
	c.1612G>C	p.V538L	Italy	F: 57	Bulbar			[Gellera et al., 2013]
ALS16	SIGMAR1
Exon	base-pair change	amino-acid change	Country	Age at onset (range)	Initial symptoms	UMN	Cognitive impairment	References
Exon 2	c.304G>C	p.E102Q	Saudi Arabia	1-2	LL>UL	Positive	None	[Al-Saif et al., 2011]
3’UTR	c.672*51G>T		Australia	43-68	Bulbar, limb	Positive	FTD	[Luty et al., 2008, 2010]
3’UTR	c.*58T>C		Korea	55	Limb (slow)	N/A	N/A	[Kim et al., 2014]
ALS17	CHMP2B
Exon	base-pair change	amino-acid change	Country	Age at onset (range)	Initial symptoms	UMN	Cognitive impairment	References
	c.65G>A	p.R22Q	The Netherlands	57	UL	Positive		[van Blitterswijk et al., 2012]
	c.85A>G	p.I29V	Denmark	49-64	LL>UL	Negative	None	[Cox et al., 2010]
	c.161A>C	p.N54T	The Netherlands	68	Bulbar	Positive		[van Blitterswijk et al., 2012]
	c.206G>A	p.R69Q	The Netherlands	26	UL (PMA)	Negative		[van Blitterswijk et al., 2012]
	c.248C>T	p.T83I	The Netherlands	71	UL	Positive		[van Blitterswijk et al., 2012]
	c.311C>A	p.T104N	Denmark	54	Bulbar, respiration	Negative	None	[Cox et al., 2010]
	c.618A>C	c.Q206H	Denmark	73	Bulbar, UL	Negative	None	[Parkinson et al., 2006; Cox et al., 2010]
ALS18	PFN1
Exon	base-pair change	amino-acid change	Country	Age at onset (range)	Initial symptoms	UMN	Cognitive impairment	References
	c.347T>G	p.C71G	Caucasian	50.0 ± 6.6	Limb	N/A	N/A	[Wu et al., 2012]
	c.477T>C	p.M114T	Sephardic Jewish, Italy	41.9 ± 5.3, 52.0 ± 13.1	Limb	N/A	N/A	[Wu et al., 2012]
	c.486AA>GT	p.E117G	N/A	33.9-63	Limb	N/A	N/A	[Wu et al., 2012]
	c.489G>T	p.G118V	N/A	43	Limb	N/A	N/A	[Wu et al., 2012]
ALS19	ERBB4
Exon	base-pair change	amino-acid change	Country	Age at onset (range)	Initial symptoms	UMN	Cognitive impairment	References
	c.2780G>A	p.R927Q	Japan, Canada	60, 60, 63, 67, 70	Bulbar, UL, respiration	Positive	None	[Takahashi et al., 2013]
	c.3823C>T	p.R1275W	Japan	45	UL	Positive	None	[Takahashi et al., 2013]
ALS20	HNRNPA1
Exon	base-pair change	amino-acid change	Country	Age at onset (range)	Initial symptoms	UMN	Cognitive impairment	References
	c.784/940G>A	p.D262N/D314N	N/A	N/A	N/A	N/A	N/A	[Kim et al., 2013]
	c.800/956A>G	p.N267S/N319S	N/A	N/A	N/A	N/A	N/A	[Kim et al., 2013]
ALS21	MATR3
Exon	base-pair change	amino-acid change	Country	Age at onset (range)	Initial symptoms	UMN	Cognitive impairment	References
	c.214G>A	p.A72T	Taiwan	53	Bulbar	Positive	N/A	[Lin et al., 2015]
Exon 2	c.254C>G, chr5:138643358, C>G	p.S85C	USA	36-54	LL>UL, bulbar	Positive	None	[Johnson, et al., 2014]
	chr5:138643448, T>G	p.F115C	USA	N/A	N/A	N/A	FTD	[Johnson, et al., 2014]
	chr5:138643564, C>T	p.P154S	UK	N/A	N/A	N/A	N/A	[Johnson, et al., 2014]
	chr5:138658372, A>G	p.T622A	Italy (Sardinia)	64	N/A	N/A	N/A	[Johnson, et al., 2014]
ALS-FTD1	C9ORF72
Exon	base-pair change	amino-acid change	Country	Age at onset (range)	Initial symptoms	UMN	Cognitive impairment	References
	GGGGCC hexanucleotide repeat expansion		Finland, Sardinia, Ireland, UK, Italy, USA,Canada, Germany, the Netherlands, Turkey, Israel, Australia, Japan	27–80	Limb>bulbar	Positive	FTD	[Majounie et al., 2012]
ALS-FTD2	CHCHD10
Exon	base-pair change	amino-acid change	Country	Age at onset (range)	Initial symptoms	UMN	Cognitive impairment	References
Exon 2	c.44C>A	p.R15L	USA, Germany	35-73	UL	Positive	FTD	[Johnson et al., 2014; Müller et al., 2014]
Exon 2	c.100C>T	p.P34S	France, Italy	44, 57, 61, 67, 69	Bulbar, UL	Positive	FTD	[Chaussenot et al., 2014; Chiò et al., 2015]
Exon 2	c.176C>T	p.S59L	France, Spain	49-65	Bulbar, LL (cerebellar ataxia, mitochondrial myopathy, deafness, neurogenic bladder, facial paresis, Parkinsonism)	Negative	FTD	[Bannwarth et al., 2014]
	c.197C>A	p.G66V	Finland	35-73	LL (slow)	Positive	None	[Müller et al., 2014]
	TBK1
Exon	base-pair change	amino-acid change	Country	Age at onset (range)	Initial symptoms	UMN	Cognitive impairment	References
	c.140G>A	p.R47H	Germany	N/A	Spinal	N/A	N/A	[Freischmidt et al., 2015]
	c.314A>G	p.Y105C	Germany	N/A	N/A	N/A	N/A	[Freischmidt et al., 2015]
	c.358+2T>C	p.T77WfsX4	Germany	35-58	Spinal	N/A	N/A	[Freischmidt et al., 2015]
		p.R117*	Caucasian	68	N/A	N/A	FTD	[Pottier et al., 2015]
	c.555T>A	p.T185X	Germany	37-47	Spinal	Positive	None	[Freischmidt et al., 2015]
	c.914T>C	p.I305T	Sweden	N/A	N/A	N/A	N/A	[Freischmidt et al., 2015]
		p.L306I		70	N/A	N/A	FTD	[Pottier et al., 2015]
	c.923G>A	p.R308Q	Sweden	37	UL	Positive	None	[Freischmidt et al., 2015]
	c.958_958delA	p.T320QfsX40	Sweden	60	UL	Positive	N/A	[Freischmidt et al., 2015]
	c.1070G>A	p.R357Q	Sweden	61	Bulbar	Positive	None	[Freischmidt et al., 2015]
		p.K401E		80	N/A	N/A	FTD	[Pottier et al., 2015]
	c.1318C>T	p.R440X	France	47-73	Spinal	Positive	FTD	[Freischmidt et al., 2015]
	c.1340+1G>A	p.A417X	Sweden	56-65	UL, LL, bulbar	Positive	FTD	[Freischmidt et al., 2015]
	c.1343_1346delAATT	p.I450KfsX15	Denmark, Sweden	51-77	LL, UL, bulbar, dyspnea	Positive	dementia	[Freischmidt et al., 2015]
	c.1434_1435delTG	p.V479QfsX4	Sweden	58-64	UL, LL	Positive	FTD	[Freischmidt et al., 2015]
		p.L508I	N/A	N/A	N/A	N/A	N/A	[Freischmidt et al., 2015]
	c.1676T>G	p.M559R	Portugal	60	UL	Positive	None	[Freischmidt et al., 2015]
		p.K570R		56	Bulbar	Positive	None	[Freischmidt et al., 2015]
	c.1712C>T	p.A571V	Sweden	66	Bulbar	Positive	None	[Freischmidt et al., 2015]
	c.1792A>G	p.M598V	Sweden	61	Bulbar	Positive	None	[Freischmidt et al., 2015]
	c.1928_1930delAAG	p.E643del	Germany	N/A	Spinal	Positive	N/A	[Freischmidt et al., 2015]
	c.2086G>A	p.E696K	Sweden	61-78	Bulbar	Positive	FTD	[Freischmidt et al., 2015; Pottier et al., 2015]
	c.2138+2T>C	p.690-713del	Denmark, Sweden	52-78	UL, LL, bulbar	Positive	FTD	[Freischmidt et al., 2015]
UMN, upper motor neuron; LMN, lower motor neuron; UL, upper limb; LL, lower limb; FTD, frontotemporal dementia; N/A, not applicable; IAHSP, infantile ascending hereditary spastic paraplegia; JPLS, juvenile primary lateral sclerosis; JALS, juvenile amyotrophic lateral sclerosis; PMA, progressive muscular atrophy.
